# Supplementary material for: Filter Papers to Collect Blood Samples from Dogs: An Easier Way to Monitor the Mass Vaccination Campaigns against Rabies?
Source: Viruses. 2022 Mar 29;14(4):711. doi: 10.3390/v14040711 (PMC9029112; doi:10.3390/v14040711)
Supplement: Supplementary file 1 [file viruses-14-00711-s001.zip]

Archive with 1 entries (1 files):
- viruses-1596251-supplementary.pdf
